# Supplementary material for: PyDESeq2: a python package for bulk RNA-seq differential expression analysis
Source: Bioinformatics. 2023 Sep 5;39(9):btad547. doi: 10.1093/bioinformatics/btad547 (PMC10502239; doi:10.1093/bioinformatics/btad547)
Supplement: btad547_Supplementary_Data [file btad547_supplementary_data.zip]

Archive with 2 entries (2 files):
- pydeseq2_benchmarks.zip
- PyDESeq2_Bioinformatics_sup_mat.pdf
